# Supplementary material for: Morphological and Genetic Diversities of Habenaria radiata (Orchidaceae) in the Kinki Area, Japan
Source: Int J Mol Sci. 2020 Dec 30;22(1):311. doi: 10.3390/ijms22010311 (PMC7795838; doi:10.3390/ijms22010311)
Supplement: Supplementary file 1 [file ijms-22-00311-s001.zip]

Archive with 3 entries (3 files):
- Supplementary files/Movie S1 Hawkmoth visiting flower.mov
- Supplementary files/Supplementary Figs_final.docx
- Supplementary files/Supplementary Tables_final.xlsx
