# Supplementary material for: Morphological and Genetic Diversities of Habenaria radiata (Orchidaceae) in the Kinki Area, Japan
Source: Int J Mol Sci. 2020 Dec 30;22(1):311. doi: 10.3390/ijms22010311 (PMC7795838; doi:10.3390/ijms22010311)
Supplement: Supplementary file 1 [file ijms-22-00311-s001.zip › Supplementary files/Supplementary Tables_final.xlsx]

## Sheet: Table S1
Table S1. List of SSR markers
Locus	Primer sequences (5'-3')	Annealing temperature (ºC)	Repeat motif	Accession number	HWE	F (null)
HrAl_GA01	GGGTAAATGATAAAAATGATTAAAACC	50	(GAA)12	LC316955	*	0.218
	CTTCTTTTATTTCTTCGCGTCC
HrAl_GA02_2	CAACCTATAATTAGACTTAACTTTC	50	(CA)7(TA)3	LC316956	ND	0.0778
	TTGAGGTACCAAATATACCCAT
HrAl_GA05	GTTCAATTTCCAAGACTCTCTCT	50	(CT)16c(TA)10t(GT)15tt(GT)5	LC316957	NS	0.1476
	AGTGGCTCAAAGTTCTTCTCTA
HrAl_GA08a	TTCTAGATGTTATATCCAGCGA	50	(GA)15	LC316958	NS	0.1577
	ATGCATGGGATTCCAATAACT
HrAl_GA08b	TTCTAGATGTTATATCCAGCGA	50	(GA)15	LC316958	*	0.2059
	ATGCATGGGATTCCAATAACT
HrAl_GA08_2	GGTGCAATCTTTCATTTAGCATA	50	(TTA)12tctttcttcgtc(TTA)3	LC316958	*	0.3506
	TTACAACAACCTTTGAAAAATCTCC
HrAl_GA11	CTTTTCCTTACATACTTGACTCT	50	(GA)13(GT)6	LC316959	*	0.0911
	CTTCTTCTTTCTCTAAGACACTAAA
HrAl_GA18	AAATGGAGATTTGATGACGAAAG	50	(GT)6gc(GT)2atga(GC)4t(GC)3(GT)12	LC316960	NS	-0.0109
	CATATGAGATAACTTCAAAAATGAC
HrAl_GA27a	ACCTTGGAATGATAATTCATCATTA	50	(CT)14	LC316961	ND	0.2135
	ACTGACAATATGAAGTCACAAAAC
HrAl_GA27b	ACCTTGGAATGATAATTCATCATTA	50	(CT)14	LC316961	ND	0.0002
	ACTGACAATATGAAGTCACAAAAC
HrAl_GA30	GTAATTTATAAACTATGATGGGTGC	50	(TA)15	LC316962	ND	0.2331
	GTAGTTTGATGTTTGCTAGTTTTC
HrHa_GA12	AATATTGCAAGCCTCTAGAAGA	50	(TAGA)10(GA)16	LC316963	NS	0.0734
	CTCCACTTCTTAACTTGATTAAC
HrHa_GA34_2	AGACCATGATTCCTCAACATTAA	50	(CT)9at(CT)2aactgcgt(CT)8	LC316964	ND	0.1451
	AGTTGGTTGAATTTTTACCTCC
PrAl_CA02	GAGATGAATGTATCCTTAGATATTG	50	(GA)13	LC316947	NS	0.1109
	GATTCAAGACTACGTATGCGAA
PrAl_CA23	GTGATCATTTATAAATTGAGTACAAAAG	52	(TA)17(GA)12	LC316948	*	0.2138
	GTTTACCTTTGGCTACTTCTTAA
PrAl_CA25	TATGCCTGAATATAAGAGTGCA	50	(CA)10	LC316949	ND	0.1019
	CCTTTTATCAACACACATCTTATC
PrAl_CA26	TAGGAGTTTGAGAAGAGGCAT	52	(CA)11	LC316950	NS	0.0031
	TGACATTTGACAGTCAATGTCA
PrAl_CA28	AGGCTACATTTGCAAGTTCATA	52	(CA)17(TA)11	LC316951	NS	-0.0326
	GAGTCAAATATGCAAAATAATCGC
PrHa_CA12	TTCAATTACACTAACGGCGTTG	50	(CT)13	LC316952	NS	0.0099
	CCTGTGATCATATTTCATTGTATC
PrHa_CA23	TCGCAAATTGACATATTCCTCAA	50	(CA)11	LC316953	NS	0.122
	TGTTCACATACATGTTATGGATG
PrHa_CA24	TTCCAACCCAAGTAATTTGGAA	50	(CA)4ta(CA)19	LC316954	ND	0.093
	GATTCACCTCTATTAACGTAATG
HWE: Hardy-Weinberg equilibrium, ND: not detected, NS: not significant, *p<0.05 (with Bonferroni correction)

## Sheet: Table S2
Table S2. Genetic diversity of the 21 loci of the 8 populations of Habenaraia radiata
	Himeji East-a (n = 9)				Himeji East-b (n = 9)				Himeji West-c (n = 9)				Himeji West-d (n = 7)				Himeji West-e (n = 10)				Ueno (n = 9)				South Kyoto (n = 5)				Yamatokoriyama (n = 18)
Locus	A	He	Ho		A	He	Ho		A	He	Ho		A	He	Ho		A	He	Ho		A	He	Ho		A	He	Ho		A	He	Ho
HrAl_GA01	1	0	0		1	0	0		4	0.6071	0.75		3	0.5714	1		4	0.7167	1		7	0.8095	0.8571		2	0.5	0.75		1	0	0
HrAl_GA02_2	2	0.4861	0.7778		1	0	0		2	0.1111	0.1111		2	0.2857	0		1	0	0		1	0	0		1	0	0		1	0	0
HrAl_GA05	1	0	0		2	0.5179	0.625		4	0.6429	0.25		3	0.7143	0.7143		5	0.6389	0.5		8	0.8929	0.75		4	0.775	0.8		2	0.4963	0.8824
HrAl_GA08a	1	0	0		2	0.4861	0.7778		1	0	0		2	0.5	0.8571		2	0.5333	0.3		2	0.381	0.1429		2	0.5	1		1	0	0
HrAl_GA08b	2	0.2083	0.2222		2	0.4861	0.7778		2	0.5139	0.6667		2	0.2619	0.2857		3	0.65	0.4		6	0.8333	0.6667		3	0.6	1		1	0	0
HrAl_GA11	2	0.5	1		1	0	0		3	0.4583	0.3333		2	0.4286	0.5714		1	0	0		8	0.8472	0.7778		3	0.6	1		2	0.5	1
HrAl_GA18	2	0.5	1		2	0.5417	0.2222		2	0.125	0.125		2	0.4762	0.7143		2	0.1	0.1		3	0.5893	0.375		2	0.5	0.8		2	0.4967	0.8889
HrAl_GA27a	1	0	0		1	0	0		2	0.3393	0.125		4	0.6786	0.2857		3	0.5333	0.7		3	0.2222	0.1111		1	0	0		1	0	0
HrAl_GA27b	2	0.5	1		1	0	0		2	0.3393	0.125		3	0.381	0.4286		3	0.5333	0.7		3	0.3194	0.1111		2	0.2	0.2		1	0	0
HrAl_GA30	2	0.3889	0		2	0.5278	0.4444		2	0.4861	0.2222		6	0.75	1		4	0.4944	0.6		8	0.8839	0.625		1	0	0		2	0.4967	0.8889
HrHa_GA12	2	0.5	1		1	0	0		4	0.7292	0.6667		4	0.7667	1		4	0.6778	0.7		12	0.9444	0.8889		3	0.7	0.8		2	0.4952	0.8667
HrAl_GA08_2	1	0	0		2	0.4861	0.7778		4	0.4653	0.5556		2	0.6	0		4	0.6778	0.3		6	0.7847	0.6667		4	0.7	1		1	0	0
HrHa_GA34_2	1	0	0		1	0	0		4	0.625	0.6667		1	0	0		2	0.1	0.1		4	0.3125	0.3333		2	0.4167	0.5		1	0	0
PrAl_CA26	2	0.2321	0.25		1	0	0		2	0.1111	0.1111		1	0	0		3	0.6278	0.6		6	0.5625	0.5556		3	0.625	1		2	0.5	0.9412
PrAl_CA25	1	0	0		2	0.5	0.8889		2	0.1111	0.1111		1	0	0		1	0	0		3	0.45	0.3333		1	0	0		1	0	0
PrAl_CA28	2	0.5	1		1	0	0		2	0.5139	0.3333		3	0.5333	0.5		3	0.4111	0.5		4	0.5625	0.7778		3	0.6	1		2	0.5	1
PrAl_CA02	1	0	0		2	0.4821	0.75		3	0.625	0.5556		2	0.1429	0.1429		2	0.3889	0.5		5	0.6458	0.5556		3	0.6	1		1	0	0
PrHa_CA12	2	0.5	1		2	0.5476	0.4286		2	0.3611	0.4444		3	0.3167	0.3333		3	0.35	0.4		7	0.8611	0.7778		2	0.2	0.2		2	0.4967	0.8889
PrHa_CA24	2	0.5	1		3	0.6071	0.2857		3	0.4583	0.5556		3	0.6667	0.8333		4	0.5	0.5		7	0.875	0.5		3	0.6	1		2	0.5	1
PrHa_CA23	1	0	0		1	0	0		2	0.5139	0.3333		2	0.5	1		2	0.3333	0.4		5	0.8194	0.3333		2	0.4	0		2	0.5	1
PrAl_CA23	3	0.5486	0.8889		4	0.7143	0.875		4	0.4792	0.3333		6	0.75	1		7	0.8889	0.4444		10	0.9196	1		3	0.625	1		1	0	0
A: Number of alleles, Ho: Observed heterozygosity, He: Expected heterozygosity
